# Supplementary material for: A remarkable new genus of leafhoppers (Hemiptera, Cicadellidae, Iassinae) from Southeast Asia
Source: Zookeys. 2012 Nov 8;(239):95–102. doi: 10.3897/zookeys.239.3960 (PMC3497258; doi:10.3897/zookeys.239.3960)
Supplement: XML Treatment for Tardrabassus pakneunensis [file zookeys.239.3960-treatment2.xml]

<!DOCTYPE tp:taxon-treatment
  PUBLIC "-//TaxonX//DTD Taxonomic Treatment Publishing DTD v0 20100105//EN" "tax-treatment-NSO.dtd">
<tp:taxon-treatment xmlns:tp="http://www.plazi.org/taxpub"><tp:treatment-meta><mixed-citation publication-type="journal"><person-group><name><surname>Dai</surname><given-names>Wu</given-names></name><name><surname>Dietrich</surname><given-names>Chris H.</given-names></name></person-group><article-title>A remarkable new genus of leafhoppers (Hemiptera, Cicadellidae, Iassinae) from Southeast Asia</article-title><source>Zookeys</source><day>8</day><month>11</month><year>2012</year><volume>2012</volume><issue>239</issue><fpage>95</fpage><lpage>102</lpage><pub-id pub-id-type="doi">10.3897/zookeys.239.3960</pub-id></mixed-citation></tp:treatment-meta><tp:nomenclature><tp:taxon-name>
                            <tp:taxon-name-part taxon-name-part-type="genus">Tardrabassus</tp:taxon-name-part>
                            <tp:taxon-name-part taxon-name-part-type="species">pakneunensis</tp:taxon-name-part>
                        <object-id xmlns:xlink="http://www.w3.org/1999/xlink" xlink:type="simple">urn:lsid:zoobank.org:act:9F23AB27-E2CD-4D39-B5AF-B51A5A5D6182</object-id>
								<object-id xmlns:xlink="http://www.w3.org/1999/xlink" xlink:type="simple">http://species-id.net/wiki/Tardrabassus_pakneunensis</object-id>
								</tp:taxon-name><tp:taxon-status xmlns:xlink="http://www.w3.org/1999/xlink" xlink:type="simple">sp. n.</tp:taxon-status><xref ref-type="fig" rid="F1">Figs 1</xref><xref ref-type="fig" rid="F2">2</xref></tp:nomenclature><tp:treatment-sec sec-type="Type locality"><title>Type locality:</title><p>Pak Neun, Luang Prabang, Laos [BMNH].</p></tp:treatment-sec><tp:treatment-sec sec-type="Description"><title>Description.</title><p>Length of male 10.0–10.8 mm. Head with anterior margin narrowly orange-brown, crown with few small symmetrical orange spots, face with broad transverse yellow band extended across middle of frontoclypeus, continuing onto thoracic pleuron and extended to mesepimeron; anteclypeus yellow with brown medial spot; scutellum with posterolateral margins yellow; forewing hyaline, veins brown. Aedeagus without processes, with posterior convexity near base of shaft in lateral view.</p></tp:treatment-sec><tp:treatment-sec sec-type="Material examined"><title>Material examined.</title><p>Holotype male labeled “Luang Prabang/ Pak Neun./ 28.IX.1918/ R.V. de Salvaza.; Indo China./ R. V. de Salvaza./ 1918-1”; one male paratype, same data; one male paratype, [LAOS?]: Huat Mekong, Pang Ngeon, 15 V 1918, R. V. de Salvaza [BMNH].</p></tp:treatment-sec><tp:treatment-sec sec-type="Notes"><title>Notes.</title><p>The species name is based on that of the type locality, a village on the Mekong River in northern Laos. “Pang Ngeon” could not be located in available gazetteers and databases but may represent an alternative spelling of the type locality. Additional specimens have not been found, despite extensive recent field work in Thailand and Vietnam.</p><fig id="F1" position="float" orientation="portrait"><label>Figure 1.</label><caption><p><italic><tp:taxon-name>Tardrabassus pakneunensis</tp:taxon-name></italic> sp. n. <bold>A</bold> habitus, dorsal view <bold>B</bold> same, lateral view <bold>C</bold> forewing <bold>D</bold> hind wing. Scale bar = 1 mm.</p></caption><graphic xmlns:xlink="http://www.w3.org/1999/xlink" xlink:href="ZooKeys-239-095-g001.jpg" position="float" orientation="portrait" xlink:type="simple"/></fig><fig id="F2" position="float" orientation="portrait"><label>Figure 2.</label><caption><p><italic><tp:taxon-name>Tardrabassus pakneunensis</tp:taxon-name></italic> sp. n. <bold>A</bold> head, anteroventral view <bold>B</bold> front femur, anterior view <bold>C</bold> front tibia and tarsus, anterior view <bold>D</bold> hind leg (except coxa and trochanter), anterior view <bold>E</bold> male pygofer and subgenital plate, lateral view (chaetotaxy of plate not shown) <bold>F</bold> male genitalia and anal tube, lateral view: anal tube (<bold>X</bold>), membranous internal lobes of genital capsule (<bold>ml</bold>), aedeagus (<bold>a</bold>), connective (<bold>c</bold>) and style (<bold>s</bold>) <bold>G</bold> apex of aedeagus, caudal view <bold>H</bold> aedeagus, lateral view <bold>I</bold> connective, dorsal view <bold>J</bold> style, lateral view <bold>K</bold> left subgenital plate, ventral view.</p></caption><graphic xmlns:xlink="http://www.w3.org/1999/xlink" xlink:href="ZooKeys-239-095-g002.jpg" position="float" orientation="portrait" xlink:type="simple"/></fig></tp:treatment-sec></tp:taxon-treatment>
